# Supplementary material for: Efficacy, Pharmacokinetics, and Toxicity Profiles of a Broad Anti-SARS-CoV-2 Neutralizing Antibody
Source: Viruses. 2023 Aug 14;15(8):1733. doi: 10.3390/v15081733 (PMC10459920; doi:10.3390/v15081733)
Supplement: Supplementary file 1 [file viruses-15-01733-s001.zip]

Archive with 1 entries (1 files):
- viruses-2554688-supplementary.pdf
